# Supplementary material for: Assessing the costs and returns of on-farm food safety improvements: A survey of Good Agricultural Practices (GAPs) training participants
Source: PLoS One. 2020 Jul 2;15(7):e0235507. doi: 10.1371/journal.pone.0235507 (PMC7332080; doi:10.1371/journal.pone.0235507)
Supplement: S1 Code — The analysis uses SAS Version 9.4 to compute descriptive statistics and estimate regression models. (SAS) [file pone.0235507.s004.sas]

*heckman model version;
libname ssd "C:\Users\tms1\Documents\GAPS";
options ls=80;
title ' '; 
%inc "C:\Users\tms1\Documents\GAPS\margins.sas";
data Survey2;
  set ssd.Survey; *TOTAL FARMS GROSS 80;
*remove farms that have not implemented any food safety practices yet;
   * if rsn_NA = 1 then delete; *LOSE 8 FARMS;
*remove farms that had rsn_NA=0 but have no costs (i.e., still did not implement practices);
   * if farmid = "4BOB" then delete; *LOSE 1 FARM;
*remove farm as outlier in size, 2BOB is .25 acres, next smallest is 2 acres; *LOSE 1 FARM;
	if farmid="2BOB" then delete;

*fix data error;
  if farmid="10BOB" then MS=0;
  if farmid="3BOB" then ES=0;
  if farmid="42ELI" then MS=1;
  if farmid="37ELI" then Livestock=0;
if saudit_prg=. the saudit_prg=0;
*convert missings to zeroes on sales;
  if MS_Val=. then MS_Val=0;
  if ES_Val=. then ES_Val=0;

if AcresFV_PoG=. then AcresFV_PoG=AcresFV_PrG;
if TFS_PoG=. then TFS_PoG=TFS_PrG;
if AcresFV_PoG>AcresFV_PrG then FV_Acres_Ch="Positive" ;
if AcresFV_PoG<AcresFV_PrG then FV_Acres_Ch="Negative" ;
if AcresFV_PoG=AcresFV_PrG then FV_Acres_Ch="Same" ;

if TFS_PoG>TFS_PrG then TFS_Acres_Ch="Positive" ;
if TFS_PoG<TFS_PrG then TFS_Acres_Ch="Negative" ;
if TFS_PoG=TFS_PrG then TFS_Acres_Ch="Same" ;

if acresfv_pog<15 then acres="A. Less than 15";
if 15<=acresfv_pog<100 then acres="B. 15 to 99";
if 100<=acresfv_pog<500 then acres="C. 100 to 499";
if 500<=acresfv_pog then acres="D. GTE 500";
 
*index for reasons implementing fs practices;
array reason {9} Rsn_MMA Rsn_Reg Rsn_NewMkt Rsn_Mbr Rsn_Pers Rsn_Liab Rsn_Rej Rsn_Price Rsn_O;
array rsnindx {9} Rsn_MMA_Indx Rsn_Reg_Indx Rsn_NewMkt_Indx Rsn_Mbr_Indx Rsn_Pers_Indx Rsn_Liab_Indx
                Rsn_Rej_Indx Rsn_Price_Indx Rsn_O_Indx;
do i = 1 to 9;
 if reason(i)=1 then rsnindx(i)=3; 
 else if reason(i)=2 then rsnindx(i)=2;
 else if reason(i)=3 then rsnindx(i)=1;
end;

acresfv_pog2=acresfv_pog**2;
acresfv_pog3=acresfv_pog**3;
*costs;
*TRAINING COST q9;
Training_Cost=sum(TC_MO_Cost,TC_FL_Cost,TC_VI_COST,TC_O_Cost); 
   if training_cost=. then training_cost=0;
Training_Cost_Acre=Training_Cost/Acresfv_POG;

*IMPLEMENTATION COSTS ASSOCIATED WITH LABOR q10;
ImplLabor_Cost=sum(IC_MO_Cost,IC_PL_Cost); *note VI and O IC costs are empty for all;
   if impllabor_cost=. then impllabor_cost=0;
 ImplLabor_Cost_Acre=ImplLabor_Cost/acresfv_pog;

*TESTING COST q12, total computed in excel;
  *Testing_Cost_Total = sum(Testing_cost_Water, Testing_Cost_Pwater, Testing_Cost_Soil, Testing_Cost_SoilA
    Testing_Cost_Othr);
  Testing_Cost_Total_acre=testing_cost_total/acresfv_pog;

*DISPOSABLE SUPPLIES COST, q13, total computed in excel;
 *DS_Total_Cost;
  DS_Total_Cost_Acre=DS_Total_Cost/acresfv_pog;

*MODIFICATION COSTS q14, one time cost (annualized below) and annual cost (maintenance, rental, etc);
  *calculations below sum together the annualized cost (_1_) and the annual cost (_A_) ;
intrate=0.05;
WH_Total=sum(WH_1_POG/((1-(1/(1+intrate)**5))/intrate),WH_A_PoG);
Sign_Total=sum(Sign_1_POG/((1-(1/(1+intrate)**5))/intrate),Sign_A_PoG);
Fence_Total=sum(Fence_1_POG/((1-(1/(1+intrate)**5))/intrate),Fence_A_PoG);
Harv_Total=sum(Harv_1_POG/((1-(1/(1+intrate)**10))/intrate),Harv_A_PoG);
Pkg_Total=sum(Pkg_1_POG/((1-(1/(1+intrate)**10))/intrate),Pkg_A_PoG);
Prod_Total=sum(Prod_1_POG/((1-(1/(1+intrate)**15))/intrate),Prod_A_PoG);
Proc_Total=sum(Proc_1_POG/((1-(1/(1+intrate)**15))/intrate),Proc_A_PoG);
ChgWS_Total=sum(ChgWS_1_POG/((1-(1/(1+intrate)**25))/intrate),ChgWS_A_PoG);
ChgRM_Total=sum(ChgRM_1_POG/((1-(1/(1+intrate)**25))/intrate),ChgRM_A_PoG);
O_Total=sum(O_1_POG/((1-(1/(1+intrate)**25))/intrate),O_A_PoG);
Modification_Cost_Total=sum(WH_total,Sign_Total,Fence_Total,Harv_total,Pkg_Total,Prod_Total,
                            Proc_Total,ChgWS_Total,ChgRM_Total,O_Total);
	if Modification_Cost_Total=. then Modification_Cost_Total=0;
Modification_Cost_Total_Acre=Modification_Cost_Total/acresfv_pog;

*ANY ADDITIONAL COSTS q15, total computed in excel ;
  *Additional_Cost ; 
Additional_Cost_Acre=Additional_Cost/acresfv_pog;

*COMPUTING TOTAL ANNUAL COSTS;
Total_Ann_Cost=sum(Training_Cost,ImplLabor_Cost,Testing_Cost_Total,DS_Total_Cost,Modification_Cost_Total,Additional_Cost);
Total_Ann_Cost_Acre=Total_Ann_Cost/AcresFV_PoG;

*maintained or expanded sales; 
*MS and ES are 1/0 dvs whether maintained or expanded sales, respectively;
*MS_Val and ES_Val provide the dollar value of those MS and ES;
MS_VAL_ACRE=MS_Val/acresfv_pog;
ES_Val_Acre=ES_Val/acresfv_pog;
MSES=max(MS,ES);
MSES_Val=sum(Ms_Val,ES_Val);
MSES_Val_Acre=MSES_VAL/AcresFV_PoG;

if total_ann_cost>0 and MSES_Val=0 then PosCost_ZeroMSES=1;
else if total_ann_cost>0 and MSES_Val>0 then PosCost_ZeroMSES=0;

*Benefit cost ratio proxy;
 MSES_Cost_ratio=MSES_Val/Total_Ann_Cost;
  if MSES_Cost_ratio>=1 then BCR="Above 1";
  if MSES_Cost_ratio<1 then BCR="Below 1";
  if MSES_Cost_ratio=. then BCR="";

If MSES_Cost_ratio=0 then BCR_Val="A. Zero, Costs but no MSES" ;
If 0<MSES_Cost_ratio<1 then BCR_Val="B. Between 0 and 1" ;
If 1<=MSES_Cost_ratio<5 then BCR_Val="C. Between 1 and 5" ;
if 5<=MSES_Cost_ratio<10 then BCR_Val="D. Between 5 and 10" ;
if 10<=MSES_Cost_ratio<50 then BCR_Val="E. Between 10 and 50";
if 50<=MSES_Cost_ratio then BCR_Val="F. GTE 50" ;


if gross_sales_postg="" then gross_sales_postg=gross_sales_preg;
array sales {3} gross_sales_preg gross_sales_postg gross_sales_2014;
array sales2 {3} gross_sales_preg2 gross_sales_postg2 gross_sales_20142;
  do i=1 to 3;
    if sales(i)="A" then sales2(i)=1;
    if sales(i)="B" then sales2(i)=2;
    if sales(i)="C" then sales2(i)=3;
    if sales(i)="D" then sales2(i)=4;
  end;
if gross_sales_PostG2>gross_sales_PreG2 then Sales_Cat_Ch="Positive" ;
if gross_sales_PostG2<gross_sales_PreG2 then Sales_Cat_Ch="Negative" ;
if gross_sales_PostG2=gross_sales_PreG2 then Sales_Cat_Ch="Same" ;
if gross_sales_20142>gross_sales_PostG2 then Sales_Cat_2014_Ch="Positive" ;
if gross_sales_20142<gross_sales_PostG2 then Sales_Cat_2014_Ch="Negative" ;
if gross_sales_20142=gross_sales_PostG2 then Sales_Cat_2014_Ch="Same" ;

if saudit_Pog=. then saudit_pog=saudit_prg;

array vars {16} PCT_Farm_PrG PCT_Farm_PoG PCT_Mkt_PrG PCT_Mkt_PoG PCT_Rest_PrG PCT_Rest_PoG
              PCT_F2S_PrG PCT_F2S_PoG PCT_Groc_PrG PCT_Groc_PoG PCT_Dist_PrG PCT_Dist_PoG
              PCT_Coop_PrG PCT_Coop_PoG PCT_O_PrG PCT_O_PoG;
do i=1 to 16;
 if vars(i)=. then vars(i)=0;
 end;


if PCT_Farm_Pog>PCT_Farm_Prg then pct_Farm_cha="Positive";
if PCT_Farm_Pog<PCT_Farm_Prg then pct_Farm_cha="Negative";
if PCT_Farm_Pog=PCT_Farm_Prg then pct_Farm_cha="Same";
if PCT_Mkt_Pog>PCT_Mkt_Prg then pct_Mkt_cha="Positive";
if PCT_Mkt_Pog<PCT_Mkt_Prg then pct_Mkt_cha="Negative";
if PCT_Mkt_Pog=PCT_Mkt_Prg then pct_Mkt_cha="Same";
if PCT_Rest_Pog>PCT_Rest_Prg then pct_Rest_cha="Positive";
if PCT_Rest_Pog<PCT_Rest_Prg then pct_Rest_cha="Negative";
if PCT_Rest_Pog=PCT_Rest_Prg then pct_Rest_cha="Same";
if PCT_F2S_Pog>PCT_F2S_Prg then pct_F2S_cha="Positive";
if PCT_F2S_Pog<PCT_F2S_Prg then pct_F2S_cha="Negative";
if PCT_F2S_Pog=PCT_F2S_Prg then pct_F2S_cha="Same";
if PCT_Groc_Pog>PCT_Groc_Prg then pct_Groc_cha="Positive";
if PCT_Groc_Pog<PCT_Groc_Prg then pct_Groc_cha="Negative";
if PCT_Groc_Pog=PCT_Groc_Prg then pct_Groc_cha="Same";
if PCT_Dist_Pog>PCT_Dist_Prg then pct_Dist_cha="Positive";
if PCT_Dist_Pog<PCT_Dist_Prg then pct_Dist_cha="Negative";
if PCT_Dist_Pog=PCT_Dist_Prg then pct_Dist_cha="Same";
if PCT_Coop_Pog>PCT_Coop_Prg then pct_Coop_cha="Positive";
if PCT_Coop_Pog<PCT_Coop_Prg then pct_Coop_cha="Negative";
if PCT_Coop_Pog=PCT_Coop_Prg then pct_Coop_cha="Same";
if PCT_O_Pog>PCT_O_Prg then pct_O_cha="Positive";
if PCT_O_Pog<PCT_O_Prg then pct_O_cha="Negative";
if PCT_O_Pog=PCT_O_Prg then pct_O_cha="Same";

total_sales_preg=sum(PCT_Farm_PrG,PCT_Mkt_PrG,PCT_Rest_PrG,PCT_F2S_PrG,PCT_Groc_PrG,PCT_Dist_PrG,PCT_Coop_PrG,PCT_O_PrG);
total_sales_posg=sum(PCT_Farm_PoG,PCT_Mkt_PoG,PCT_Rest_PoG,PCT_F2S_PoG,PCT_Groc_PoG,PCT_Dist_PoG,PCT_Coop_PoG,PCT_O_PoG);
 if total_sales_posg=0 then do;
   PCT_Farm_PoG=PCT_Farm_PrG;
   PCT_Mkt_PoG=PCT_Mkt_PrG;
   PCT_Rest_PoG=PCT_Rest_PrG;
   PCT_F2S_PoG=PCT_F2S_PrG;
   PCT_Groc_PoG=PCT_Groc_PrG;
   PCT_Dist_PoG=PCT_Dist_PrG;
   PCT_Coop_PoG=PCT_Coop_PrG;
   PCT_O_PoG=PCT_O_PrG;
   total_sales_posg=sum(PCT_Farm_PoG,PCT_Mkt_PoG,PCT_Rest_PoG,PCT_F2S_PoG,PCT_Groc_PoG,PCT_Dist_PoG,PCT_Coop_PoG,PCT_O_PoG);
 end;

*classify if had anytype of 3rd party audit, if they said no 3rd party audit then equals zero;
if Audits3_NA=0 then Audit3P=1; else Audit3P=0;

acresfv_Audit3p=acresfv_pog*audit3p;


CropCount_Prg= sum(Crop_BrocCaul_Prg,Crop_CarRad_Prg,Crop_Cucs_Prg,Crop_GOSC_Prg,Crop_GBeanPea_Prg,Crop_LSLG_Prg,
               Crop_Herb_Prg,Crop_Melon_Prg,Crop_Peppr_Prg,Crop_SquashZS_Prg,Crop_Tomato_Prg,Crop_TreeFr_Prg,
               Crop_AspRhub_Prg,Crop_BPRT_Prg,Crop_BSEO_Prg,Crop_CornSC_Prg,Crop_DBean_Prg,Crop_KBCCG_Prg,
               Crop_Potato_Prg,Crop_SquashPW_Prg,Crop_SBerry_Prg,Crop_Grapes_Prg,Crop_BROBerry_Prg,Crop_Other_Prg); 
CropCount_Pog= sum(Crop_BrocCaul_PoG,Crop_CarRad_PoG,Crop_Cucs_PoG,Crop_GOSC_PoG,Crop_GBeanPea_PoG,Crop_LSLG_PoG,
               Crop_Herb_PoG,Crop_Melon_PoG,Crop_Peppr_PoG,Crop_SquashZS_PoG,Crop_Tomato_PoG,Crop_TreeFr_PoG,
               Crop_AspRhub_PoG,Crop_BPRT_PoG,Crop_BSEO_PoG,Crop_CornSC_PoG,Crop_DBean_PoG,Crop_KBCCG_PoG,
               Crop_Potato_PoG,Crop_SquashPW_PoG,Crop_SBerry_PoG,Crop_Grapes_PoG,Crop_BROBerry_PoG,Crop_Other_PoG); 


lnAnnCost=log(total_Ann_Cost);
lnAcresfv=log(acresfv_pog);
lnAcresfv2=lnAcresfv**2;
lnAcresfv3=lnAcresfv**3;
lnTFS=log(tfs_pog);
lnTFS2=lnTFS**2;
livestockacres=livestock*lnacresfv;
publicopenacres=publicopen*lnacresfv;
audit3plnacres=audit3p*lnacresfv;
lnAnnCostAcre=log(total_ann_cost/acresfv_pog);
TFS_Acresfv=tfs_pog/acresfv_pog;
TFS_Acresfv_acresfv=TFS_acresfv*acresfv_pog;
tfs_pog2=tfs_pog**2;
Acresfv_pog_a3p=acresfv_pog*audit3p;
Acresfv_pog2_a3p=acresfv_pog2*audit3p;
run;


**************************************************************************;
**************************************************************************;
**************************************************************************;
**************************************************************************;
**************************************************************************;
**************************************************************************;
data temp1;
  set Survey2;
*for tobit regressions;
*Cameron and Trivedi 2010 adjustment for zeroes in benefits and BCR;
*minimum reported positive benefit is 14000, log(14000)-10**-9;
if MSES_Val>0 then lnMSES=log(MSES_Val);
else if MSES_val=0 then lnMSES=9.546812608;
*minimum reported positive BCR is 0.7600077, log(0.7600077)-10**-9;
if mses_cost_ratio>0 then lnBCR=log(mses_cost_ratio);
else if mses_cost_ratio=0 then lnBCR=-0.274426715;

crop_peren=0;
if crop_grapes_pog=1 then crop_peren=1;
if crop_sberry_pog=1 then crop_peren=1;
if crop_broberry_pog=1 then crop_peren=1;
if crop_asprhub_pog=1 then crop_peren=1;

if acresfv_pog<100 then pct_d2c=sum(PCT_Farm_PoG,PCT_Mkt_PoG,PCT_O_PoG);
else if acresfv_pog>=100 then pct_d2c=sum(PCT_Farm_PoG,PCT_Mkt_PoG);

prim_d2c=0;
if pct_d2c>50 then prim_d2c=1;

crop_treefr=crop_treefr_pog;

TAC_DV=(total_ann_cost>0);
BR=(sum(FSA_GAP_BR,FSA_FFSP_BR,FSA_Audits3_BR)>0); 
run;

********************************
***** cost equation with OLS ***
********************************;
*proc reg data=temp1;
* model lnAnnCost = lnAcresfv audit3p prim_d2c/ clb ;
* test lnacresfv=1;
* output out = preds predicted=P_lnAnnCost;
*run; 
********************************
***** cost equation with sample selection ***
********************************;
proc qlim data=temp1 heckit (secondstage=ML);
 model TAC_DV = livestock publicopen lnAcresfv audit3p prim_d2c saudit_prg /discrete;
 model lnAnnCost = lnAcresfv audit3p prim_d2c / select(TAC_DV=1);
 test lnAnnCost.lnAcresfv=1;
 output out=preds predicted;
run; 
proc corr data = preds nosimple outp=corroutp; var lnAnnCost P_lnAnnCost; run;
data rsqure; set corroutp; if _NAME_ = "lnAnnCost"; file print;
  a = round((P_lnAnnCost)**2, .0001);
    put "The squared multiple correlation between lnAnnCost and the predicted value is " a;
run;

************************************
***** benefit equation with qlim ***
************************************;
*parameter estimates, pseudo r square, and Wald stat on lnacresfv=1 using qlim ;
*proc qlim data=temp1 method=qn;
*model lnMSES = lnacresfv audit3p prim_d2c  ;
*endogenous lnMSES ~ censored(lb=9.546812608);
*test lnacresfv=1;
*output out = outqlm1 predicted residual marginal;
*title ' ';
*run;
/*proc corr data = outqlm1 nosimple outp=corroutp; var lnMSES P_lnMSES; run;
data rsqure; set corroutp; if _NAME_ = "lnMSES"; file print;
  a = round((P_lnMSES)**2, .0001);
  put "The squared multiple correlation between lnMSES and the predicted value is " a;
run;
*/
************************************
***** benefit equation with qlim with sample selection with censoring ***
************************************;
*parameter estimates, pseudo r square, and Wald stat on lnacresfv=1 using qlim ;
proc qlim data=temp1 heckit (secondstage=ML);
 model TAC_DV = livestock publicopen lnAcresfv audit3p prim_d2c saudit_prg /discrete;
 model lnMSES = lnacresfv audit3p prim_d2c / select(TAC_DV=1) censored(lb=9.546812608);
 test lnMSES.lnacresfv=1;
 output out = outqlm1 predicted xbeta residual marginal;
 title ' ';
run;
proc corr data = outqlm1 nosimple outp=corroutp; var lnMSES P_lnMSES; run;
data rsqure; set corroutp; if _NAME_ = "lnMSES"; file print;
  a = round((P_lnMSES)**2, .0001);
  put "The squared multiple correlation between lnMSES and the predicted value is " a;
run;
*proc means data=outqlm1 n mean std stderr clm t prt; 
*var p_lnMSES xbeta_lnmses Meff_lnMSES_lnAcresfv Meff_lnMSES_Audit3P Meff_lnMSES_prim_d2c; where TAC_DV=1; 
*run;

***************************************
***** benefit equation with nlmixed sample selection with censoring***
***************************************;
*preferred approach to marginal effects estimation;
*gives identical parameter estimates to qlim;
*binary probit model;
proc qlim data=temp1;
 model TAC_DV = livestock publicopen lnAcresfv audit3p prim_d2c saudit_prg /discrete (d=normal);
 output out=probitresults marginal mills prob xbeta;
proc sort data=probitresults; by farmid;
proc sort data=temp1; by farmid;
data temp2; merge probitresults (keep=farmid mills_tac_dv) temp1;
run;
data temp3; set temp2; where TAC_DV=1;
proc nlmixed data=temp3;
 parms b0=8 b1=.4 b2=2 b3=-2 sigma2=2 b4=0;
 pi = constant('pi') ;
 mu = b0 + b1*lnacresfv + b2*audit3p + b3*prim_d2c + b4*mills_tac_dv;
 if lnMSES>9.546812608 then ll=(1/(sqrt(2*pi*sigma2)))*exp(-(lnMSES-mu)**2/(2*sigma2));
 if lnMSES<=9.546812608 then ll=probnorm((lnMSES-mu)/sqrt(sigma2));
 L=log(ll);
 model LNMSES ~ general(L);
 estimate 'diff1' b1-1;
 predict probnorm((lnMSES-mu)/sqrt(sigma2))*b1 out=ME_lnMSES_b1;
 predict probnorm((lnMSES-mu)/sqrt(sigma2))*b2 out=ME_lnMSES_b2;
 predict probnorm((lnMSES-mu)/sqrt(sigma2))*b3 out=ME_lnMSES_b3;
 predict (b0 + b1*lnacresfv + b2*audit3p + b3*prim_d2c + b4*mills_tac_dv) out=PD_lnMSES;
 title ' ';
 run;
proc means data=me_lnmses_b1; var pred stderrpred tvalue probt; where TAC_DV=1;
title 'nlmixed avg me lnacresfv'; run;
proc means data=me_lnmses_b2; var pred stderrpred tvalue probt; where TAC_DV=1;
title 'nlmixed avg me audit3p'; run; 
run; proc means data=me_lnmses_b3; var pred stderrpred tvalue probt; where TAC_DV=1;
title 'nlmixed avg me prim_d2c'; run;


********************************
***** BCR equation with qlim ***
********************************;
*parameter estimates, pseudo r square, and Wald stat on lnacresfv=1 using qlim ;
*proc qlim data=temp1 method=qn;
 *model lnBCR = lnacresfv audit3p   prim_d2c ;
 *endogenous lnBCR ~ censored(lb=-0.274426715);
 *test lnacresfv=1;
 *output out = preds predicted;
*run;
*proc corr data = preds nosimple outp=corroutp;
 *     var lnBCR P_lnBCR;
*run;
/*data rsqure;  set corroutp;  if _NAME_ = "lnBCR";  file print;
  a = round((P_lnBCR)**2, .0001);
  put "The squared multiple correlation between lnBCR and the predicted value is " a;
run;
*/
*
*******************************
***** BCR equation with qlim sample secltion censoring ***
********************************;
*parameter estimates, pseudo r square, and Wald stat on lnacresfv=1 using qlim ;
proc qlim data=temp1 heckit (secondstage=ML);
 model TAC_DV = livestock publicopen lnAcresfv audit3p prim_d2c saudit_prg /discrete;
 model lnBCR = lnacresfv audit3p prim_d2c / select(TAC_DV=1) censored(lb=-0.274426715);
 test lnBCR.lnacresfv=1;
  output out = preds predicted residual marginal;
run;
proc corr data = preds nosimple outp=corroutp; var lnBCR P_lnBCR;
run;
data rsqure;  set corroutp;  if _NAME_ = "lnBCR";   file print;
  a = round((P_lnBCR)**2, .0001);
  put "The squared multiple correlation between lnBCR and the predicted value is " a;
run;

***************************************
***** BCR equation with nlmixed sample selection with censoring *******
***************************************;
*preferred approach to marginal effects estimation;
*gives identical parameter estimates to qlim above;

proc nlmixed data=temp3 ;
 parms b0=0 b1=0 b2=1 b3=-1 sigma2=5 b4=0;
 pi = constant('pi') ;
 mu = b0 + b1*lnacresfv + b2*audit3p + b3*prim_d2c + b4*mills_tac_dv;
 if lnBCR>-0.274426715 then ll=(1/(sqrt(2*pi*sigma2)))*exp(-(lnBCR-mu)**2/(2*sigma2));
 if lnBCR<=-0.274426715 then ll=probnorm((lnBCR-mu)/sqrt(sigma2));
 L=log(ll);
 model lnBCR ~ general(L);
 estimate 'diff1' b1-1;
 predict probnorm((lnBCR-mu)/sqrt(sigma2))*b1 out=ME_lnBCR_b1;
 predict probnorm((lnBCR-mu)/sqrt(sigma2))*b2 out=ME_lnBCR_b2;
 predict probnorm((lnBCR-mu)/sqrt(sigma2))*b3 out=ME_lnBCR_b3;
 predict (b0 + b1*lnacresfv + b2*audit3p + b3*prim_d2c + b4*mills_tac_dv) out=PD_lnBCR;
 title ' ';
 run;
proc means data=me_lnBCR_b1; var pred stderrpred tvalue probt; 
title 'nlmixed avg me lnacresfv'; run;
proc means data=me_lnBCR_b2; var pred stderrpred tvalue probt; 
title 'nlmixed avg me audit3p'; run; 
run; proc means data=me_lnBCR_b3; var pred stderrpred tvalue probt; 
title 'nlmixed avg me prim_d2c'; run;

************************************;
************************************;
*descriptive statistics for tables and figures;
************************************;
************************************;
title ' ' ;

*Distribution of size of farms;
proc sort data=temp1;
 by Audit3p;
proc freq data=temp1;
 tables acres BCR_Val; run;
proc freq;
 tables acres BCR_Val;
 by Audit3P;
run;
 
proc sort data=temp1; by acres;
proc freq; tables GAPSTrain GapsYr TT_CCE TT_Wegmans TT_Other ;
title 'Year and type of GAPS Training, Q1';
run;

Proc means data=temp1 nolabels;
 var AcresFV_PrG AcresFV_PoG TFS_PrG TFS_PoG;
  title1 'Acreage planted and farm size, Q2';
 title2 'Results indicate little change in farm size post gaps';
 run;
 Proc means data=temp1 nolabels;
 var AcresFV_PrG AcresFV_PoG TFS_PrG TFS_PoG;
 by acres;
title1 'Acreage planted and farm size by size category, Q2';
 title2 'Results indicate little change in farm size post gaps';
 run;
Proc freq; tables FV_Acres_Ch TFS_Acres_Ch;
title1 'Change in Acres after GAPS training, Q2';
title2 'over all observations';
 run;
proc freq; tables FV_Acres_Ch TFS_Acres_Ch;
title 'Change in Acres after GAPS training, Q2';
title2 'by farm size class';
title3 'not much change, perhaps some expansion in 15-100A size';
by acres;
 run;
proc freq data=temp1;
  tables Gross_Sales_PreG Gross_Sales_PostG Gross_Sales_2014;
  title1 'sales categories pre, post, and 2014, Q16';
  title2 'again reflects little movement after gaps training';
  title3 'A=LT 100K, B=100-250K, C=250-500K, D=GTE 500K';
run;
proc freq; tables Sales_Cat_Ch Sales_Cat_2014_Ch;
title1 'Change in sales category after GAPS training and into 2014, Q16';
title2 'again reflects little movement after gaps training';
title3 'overall';
run;
Proc freq; tables Sales_Cat_Ch Sales_Cat_2014_Ch;
title1 'Change in sales category after GAPS training and into 2014, Q16';
title2 'again reflects little movement after gaps training';
title3 'by size class';
by acres;
run;

proc means data = temp1 nolabels ;
 var  CropCount_Prg CropCount_Pog
      Crop_BrocCaul_PrG Crop_BrocCaul_PoG    Crop_CarRad_PrG Crop_CarRad_PoG
      Crop_Cucs_PrG Crop_Cucs_PoG            Crop_GOSC_PrG Crop_GOSC_PoG
      Crop_GBeanPea_PrG Crop_GBeanPea_PoG    Crop_LSLG_PrG Crop_LSLG_PoG
      Crop_Herb_PrG Crop_Herb_PoG            Crop_Melon_PrG Crop_Melon_PoG
      Crop_Peppr_PrG Crop_Peppr_PoG          Crop_SquashZS_PrG Crop_SquashZS_PoG
      Crop_Tomato_PrG Crop_Tomato_PoG        Crop_TreeFr_PrG Crop_TreeFr_PoG
      Crop_AspRhub_PrG Crop_AspRhub_PoG      Crop_BPRT_PrG Crop_BPRT_PoG
      Crop_BSEO_PrG Crop_BSEO_PoG            Crop_CornSC_PrG Crop_CornSC_PoG
      Crop_DBean_PrG Crop_DBean_PoG          Crop_KBCCG_PrG Crop_KBCCG_PoG
      Crop_Potato_PrG Crop_Potato_PoG        Crop_SquashPW_PrG Crop_SquashPW_PoG
      Crop_SBerry_PrG Crop_SBerry_PoG        Crop_Grapes_PrG Crop_Grapes_PoG
      Crop_BROBerry_PrG Crop_BROBerry_PoG    Crop_Other_PrG Crop_Other_PoG; 
title1 'crops produced pre and post Gaps Training, Q3';
title2 'proportion of farms';
title3 'indicates numerous farms growing a variety of vegetables';
title4 'all PoG are lower indicating some overall reduction in number of veges grown';
run;
proc means data=temp1;
 var livestock publicopen saudit_prg saudit_Pog 
        Audits3_USDA Audits3_USDAH Audits3_GG Audits3_CS Audits3_BS Audits3_O Audits3_NA Audit3P;
 title1 'Livestock, public access, self audits, 3Paudits, Q4-Q7, proportion of farms';
 title2 'note increase in self audits post gaps training' ;
 title3 'number of farms wo Audits3 consistent with later question';
 run;
proc sort data=temp1; by acres;
proc means ;
 var Audits3_USDA Audits3_USDAH Audits3_GG Audits3_CS Audits3_BS Audits3_O Audits3_NA Audit3P;
 by acres;
run;
proc freq data=temp1;
 tables Rsn_MMA Rsn_Reg Rsn_NewMkt Rsn_Mbr Rsn_Pers Rsn_Liab Rsn_Rej Rsn_Price Rsn_O Rsn_NA;
 title1 'Top 3 rankings for why implement FS practices, Q8';
 title2 'higher number of missings indicates lower level of reasons';
 title3 'note number of ranking maintain market access (MMA) with level of farms ';
 title4 'claiming MSES sales later on -- consistent';
 run;

proc means n sum; 
 var Rsn_MMA_Indx Rsn_Reg_Indx Rsn_NewMkt_Indx Rsn_Mbr_Indx Rsn_Pers_Indx Rsn_Liab_Indx
                Rsn_Rej_Indx Rsn_Price_Indx Rsn_O_Indx;
 title1 'Reasons index for implementing fs practices, higher number higher ranking, Q8';
 title2 'high personal commitment consistent with number of farms implmenting ';
 title3 'food safety practices but without MSES sales' ;
run;

Proc means nolabels ;
  var TA_Gap TA_FSMA TA_FFSP TA_SOP TA_RA TA_Rec TA_Trace TA_Tst_Wtr TA_Tst_PH_Wtr TA_TST_SA TA_Mgt_Wild
      TA_Stor TA_Comm TA_Res TA_MGT_NR TA_Other;
  title 'Needs for technical assistance, Q17, proportion of farms requesting';
  run;
proc means data=temp1 nolabels ;
  var FSA_GAP FSA_GAP_BR FSA_FFSP FSA_FFSP_BR FSA_Audits3 FSA_Audits3_BR;
  title1 'food safety actions completed and whether required by buyer, Q18';
  title2 'note number of Audits3 and relative number required by buyers';
  run;

proc means data=temp1 nolabels ;
vars PCT_Farm_PrG PCT_Farm_PoG PCT_Mkt_PrG PCT_Mkt_PoG PCT_Rest_PrG PCT_Rest_PoG
     PCT_F2S_PrG PCT_F2S_PoG PCT_Groc_PrG PCT_Groc_PoG PCT_Dist_PrG PCT_Dist_PoG
     PCT_Coop_PrG PCT_Coop_PoG PCT_O_PrG PCT_O_PoG total_sales_preg total_sales_posg;
 title 'sales channel allocations, Q19';
 title2 'minimal change in sales allocations post gaps overall';
 run;
 proc sort data=temp1;  by acres;
proc means data=temp1 nolabels ;
vars PCT_Farm_PrG PCT_Farm_PoG PCT_Mkt_PrG PCT_Mkt_PoG PCT_Rest_PrG PCT_Rest_PoG
     PCT_F2S_PrG PCT_F2S_PoG PCT_Groc_PrG PCT_Groc_PoG PCT_Dist_PrG PCT_Dist_PoG
     PCT_Coop_PrG PCT_Coop_PoG PCT_O_PrG PCT_O_PoG total_sales_preg total_sales_posg;
	 by acres;
 title 'sales channel allocations, Q19';
 title2 'minimal change in sales allocations post gaps overall';
 run;
Proc freq;
 tables PCT_Farm_Cha PCT_Mkt_Cha PCT_Rest_Cha PCT_F2S_Cha PCT_Groc_Cha PCT_Dist_Cha PCT_Coop_Cha PCT_O_Cha;
 title1 'sales channel allocation changes, Q19';
 title2 'minimal change in sales allocations post gaps overall';
run;


************************************;
************************************;
proc sort data=temp1; by acres; run;
proc means data=temp1 n mean min max q1 median q3 nolabels;
var acresfv_pog Training_Cost ImplLabor_Cost Testing_Cost_Total DS_Total_Cost 
Modification_Cost_Total Additional_Cost Training_Cost_Acre ImplLabor_Cost_Acre
Testing_Cost_Total_Acre DS_Total_Cost_Acre Modification_Cost_Total_Acre Additional_Cost_Acre 
Total_Ann_Cost Total_Ann_Cost_Acre MS ES MSES MS_Val MS_Val_Acre ES_Val ES_Val_Acre
MSES_VAL MSES_VAL_Acre MSES_Cost_ratio PosCost_ZeroMSES audit3p; 
where TAC_DV=1;
run;
proc means data=temp1 n mean std min max q1 median q3 nolabels;
var acresfv_pog Training_Cost ImplLabor_Cost Testing_Cost_Total DS_Total_Cost
Modification_Cost_Total Additional_Cost Training_Cost_Acre ImplLabor_Cost_Acre 
Testing_Cost_Total_Acre DS_Total_Cost_Acre Modification_Cost_Total_Acre Additional_Cost_Acre 
Total_Ann_Cost Total_Ann_Cost_Acre MS ES MSES MS_Val MS_Val_Acre ES_Val ES_Val_Acre
MSES_VAL MSES_VAL_Acre MSES_Cost_ratio PosCost_ZeroMSES audit3p;
  by acres;
where TAC_DV=1;
run;
************************************;
************************************;
proc sort data=temp1; by audit3p; run;
proc means n mean std min max q1 median q3 nolabels;
var acresfv_pog Training_Cost ImplLabor_Cost Testing_Cost_Total DS_Total_Cost Modification_Cost_Total Additional_Cost 
Training_Cost_Acre ImplLabor_Cost_Acre Testing_Cost_Total_Acre DS_Total_Cost_Acre Modification_Cost_Total_Acre Additional_Cost_Acre 
Total_Ann_Cost Total_Ann_Cost_Acre
MS ES MSES MS_Val MS_Val_Acre ES_Val ES_Val_Acre MSES_VAL MSES_VAL_Acre MSES_Cost_ratio PosCost_ZeroMSES audit3p;
  by audit3p;
  where TAC_DV=1;


**********************************;
data check; set temp1; where total_ann_cost>0; 
Proc sort data=temp1; by acres ;
  proc ttest data=check;
   class acres ;
   var Total_Ann_Cost_Acre MSES_Val_Acre MSES_Cost_ratio; 
run;


run;
data check2; set check; where mses=1;
run;
data check3; set check2; where audit3p=1;
run;
